# Supplementary material for: Aptamer-Dendrimer Bioconjugates for Targeted Delivery of miR-34a Expressing Plasmid and Antitumor Effects in Non-Small Cell Lung Cancer Cells
Source: PLoS One. 2015 Sep 25;10(9):e0139136. doi: 10.1371/journal.pone.0139136 (PMC4583438; doi:10.1371/journal.pone.0139136)
Supplement: S1 Table — (XLSX) [file pone.0139136.s001.xlsx]

## Sheet: Figure 2A
	Figure 2A
	N/P	0.5	1	5	10	20	40
	Particle size	671.3	457.8	175.4	132.3	111.9	127.5
	SD	79.2	37.9	12.3	9.7	8.3	17.5
	Zeta potential	-9.5	2.3	17.7	25.9	29.7	33.2
	SD	2.71	3.52	2.59	3.18	2.11	1.9
