# Supplementary material for: Aptamer-Dendrimer Bioconjugates for Targeted Delivery of miR-34a Expressing Plasmid and Antitumor Effects in Non-Small Cell Lung Cancer Cells
Source: PLoS One. 2015 Sep 25;10(9):e0139136. doi: 10.1371/journal.pone.0139136 (PMC4583438; doi:10.1371/journal.pone.0139136)
Supplement: S2 Table — (XLSX) [file pone.0139136.s002.xlsx]

## Sheet: Figure 3B
	Figure 3B
		Control	pDNA	PAM/pDNA	PAM-Ap/pDNA	PAM-Ap/pDNA+Ap
	YOYO-1 positive cells(%)	0.74	5.7	48.3	94.2	60.5
	SD	0.3	3.2	7.7	3.2	8.6
	Mean fluorescence intensity	7.51	11.36	46.74	154.32	35.75
