# Supplementary material for: Aptamer-Dendrimer Bioconjugates for Targeted Delivery of miR-34a Expressing Plasmid and Antitumor Effects in Non-Small Cell Lung Cancer Cells
Source: PLoS One. 2015 Sep 25;10(9):e0139136. doi: 10.1371/journal.pone.0139136 (PMC4583438; doi:10.1371/journal.pone.0139136)
Supplement: S3 Table — (XLSX) [file pone.0139136.s003.xlsx]

## Sheet: Figure 5B
	Figure 5B
		N/P	10	20	40
	PAM	EGFP positive cells (%)	3.1	5.1	9.5
		SD	1.1	1.3	2.2
	PAM-Ap	EGFP positive cells (%)	9.9	17.9	37.7
		SD	0.7	1.9	1.5
