# Supplementary material for: Aptamer-Dendrimer Bioconjugates for Targeted Delivery of miR-34a Expressing Plasmid and Antitumor Effects in Non-Small Cell Lung Cancer Cells
Source: PLoS One. 2015 Sep 25;10(9):e0139136. doi: 10.1371/journal.pone.0139136 (PMC4583438; doi:10.1371/journal.pone.0139136)
Supplement: S4 Table — (XLSX) [file pone.0139136.s004.xlsx]

## Sheet: Figure 6A
	Figure 6A
		Control	PAM-Ap/pMiR-NC	PAM/pMiR-34a	PAM-Ap/pMiR-34a
	Relative BCL-2 mRNA expression	1	0.922	0.735	0.392
	SD	0.032	0.045	0.027	0.059
	Relative p53 mRNA expression	1	1.035	2.097	7.926
	SD	0.029	0.031	0.299	0.191
