# Supplementary material for: Aptamer-Dendrimer Bioconjugates for Targeted Delivery of miR-34a Expressing Plasmid and Antitumor Effects in Non-Small Cell Lung Cancer Cells
Source: PLoS One. 2015 Sep 25;10(9):e0139136. doi: 10.1371/journal.pone.0139136 (PMC4583438; doi:10.1371/journal.pone.0139136)
Supplement: S5 Table — (XLSX) [file pone.0139136.s005.xlsx]

## Sheet: Figure 7A
	Figure 7A
			Control	PAM-Ap/pMiR-NC	PAM/pMiR-34a	PAM-Ap/pMiR-34a
	24h	Cell viability(%)	100	95.3	93.9	71.2
		SD	2.5	3.5	4.3	3.7
	48h	Cell viability(%)	100	89.9	81.3	51.3
		SD	2.9	5.2	3.9	5.6
	72h	Cell viability(%)	100	85.2	75.5	42.5
		SD	3.5	2.1	4.1	7.6
	96h	Cell viability(%)	100	87.8	71.6	37.6
		SD	3.7	3.9	5.1	6.7
