# Supplementary material for: Aptamer-Dendrimer Bioconjugates for Targeted Delivery of miR-34a Expressing Plasmid and Antitumor Effects in Non-Small Cell Lung Cancer Cells
Source: PLoS One. 2015 Sep 25;10(9):e0139136. doi: 10.1371/journal.pone.0139136 (PMC4583438; doi:10.1371/journal.pone.0139136)
Supplement: S6 Table — (XLSX) [file pone.0139136.s006.xlsx]

## Sheet: Figure 8A and Figure 8B
	Figure 8A
		Control	PAM-Ap/pMiR-NC	PAM/pMiR-34a	PAM-Ap/pMiR-34a
	Migratory cells per field	1	0.835	0.583	0.177
	SD	0.096	0.089	0.063	0.056
	Figure 8B
		Control	PAM-Ap/pMiR-NC	PAM/pMiR-34a	PAM-Ap/pMiR-34a
	Invasive cells per field	1	0.893	0.545	0.238
	SD	0.057	0.031	0.066	0.021
